# Supplementary material for: BTF3 affects hepatocellular carcinoma progression by transcriptionally upregulating PDCD2L and inactivating p53 signaling
Source: Mol Med. 2024 Dec 20;30:252. doi: 10.1186/s10020-024-01044-x (PMC11660624; doi:10.1186/s10020-024-01044-x)
Supplement: Supplementary file 2 — Supplementary Material 2. [file 10020_2024_1044_MOESM2_ESM.xlsx]

## Sheet: Sheet1
Supplementary Table 1
Primer used in this study.
Target	Sequences(5'-3')
shBTF3 #1Fw	GATCC GCAGCGAACACTTTCACCATT TCAAGAG AATGGTGAAAGTGTTCGCTGC TTTTTTG
shBTF3 #2Fw	GATCC GAGGAACAGTGATCCACTTTAATT TCAAGAG AATTAAAGTGGATCACTGTTCCTC TTTTTTG
shPDCD2L #1Fw	GATCC GAGGAACAGTGATCCACTTTAATT TCAAGAG AATTAAAGTGGATCACTGTTCCTC TTTTTTG
shPDCD2L #2Fw	GATCCGACTTTGTCAACCTGGATCATTTCAAGAGAATGATCCAGGTTGACAAAGTCTTTTTTG
Antibodies used in this study.
GAPDH	Abway, cat.#ab0037
PDCD2L	Abclonal,cat.#A7394
BTF3	Abcam, cat.#ab203517
P53	CST,cat.#2524
P21	Abclonal,cat.#A19094
BCL2	CST,cat.#15071
BAX	CST,cat.#5023
Target	Sequences(5'-3')
BTF3：Fw	GCCAGTCTCCTTAAACTAGTCAG
BTF3：Rv	TTTCACCATTA CAGGCCATGCT
PDCD2L: Fw	GCGAATTGCTGCTTGTCAGG
PDCD2L: Rv	GAGCTCGGTGACTTCTGATGTAGG
18S: Fw	CGCTTCCTTACCTGGTTGAT
18S: Rv	GAGCGACCAAAGGAACGATA
shRNA used in this study.
promoter-specific primers in this study.
Target	Sequences(5'-3')
ChIP-PDCD2L: Fw	AGCAAGTCCTCGTCTCAGGA
ChIP-PDCD2L: Rv	TATGTGCCCCTTAATGCGCT
